# Supplementary material for: The adenosine analog prodrug ATV006 is orally bioavailable and has preclinical efficacy against parental SARS-CoV-2 and variants
Source: Sci Transl Med. 2022 May 17:eabm7621. doi: 10.1126/scitranslmed.abm7621 (PMC9161374; doi:10.1126/scitranslmed.abm7621)
Supplement: Supplementary file 3 — Data file S1 [file scitranslmed.abm7621_data_file_s1.xlsx]

## Sheet: FIG.2
			Remdsivir
			（uM）	B.1			beta		delta			（uM）	Omicon
		% Inhibition	0.01	0	0		0	0	0	0
			0.1	0	0		0	0	0	0		0.069	0	0	0
			0.25	0	0		0	0	0	0		0.208	37.2676	0	2.32139
			0.5	0	0		0	0	0	0		0.625	13.2044	0	78.9684
			1	0	0		35.9868	14.2725	55.7114	43.4129		1.25	40.2702	31.5626	68.2766
			2	39.0661	36.1424		65.232	49.345	57.9968	46.5254		2.5	31.5626	77.85	88.9906
			5	94.627	93.823		86.1735	85.4168	77.1479	77.4749		5	96.8923	96.6907	99.2675
			10	98.6375	98.7241		99.914	99.9589	99.1531	96.2382		10	99.9625	99.9718	99.9679
			50	99.2226	99.0519		99.8578	99.9256	99.8835	99.3849
			GS-441524
			（uM）	B.1			beta		delta			（uM）	Omicon
		% Inhibition	0.01	0	0		0	0	0	0		0.069	0	0	0
			0.1	0	0		0	0	0	0		0.208	55.9865	27.3736	80.8013
			0.25	0	0		0	0	0	0		0.625	96.5482	98.5871	97.6862
			0.5	0	0		0	0	0	0		1.25	99.9114	99.9516	99.9387
			1	3.34891	0		21.8018	23.8494	66.6762	46.4634		2.5	99.9894	99.9728	99.9712
			2	72.5531	80.3269		85.34	80.342	94.9408	93.4361		5	99.9799	99.9879	99.9871
			5	95.6975	96.5344		99.4588	99.4744	97.0076	94.7905		10	99.9946	99.9637	99.9769
			10	98.5497	98.7837		99.8822	99.9464	98.7396	95.0345
			50	98.7054	98.8136		99.8608	99.9252	99.7576	98.9856
			ATV006
			（uM）	B.1			beta		delta			（uM）	Omicon
		% Inhibition	0.01	0	0		0	0	0	0		0.008	0	0	0
			0.1	0	0		0	0	0	0		0.069	0	43.9482	49.6397
			0.25	0	0		0	0	13.4415	17.4307		0.208	81.1431	71.5175	88.4612
			0.5	0	0		0	0	86.8199	86.6826		0.625	99.6979	99.4508	99.8921
			1	3.85233	3.24893		32.0646	16.537	94.6886	92.7523		1.25	99.9818	99.9944	99.9884
			2	97.4388	99.386		99.6471	99.486	96.7159	95.2669		2.5	99.9156	99.9835	99.9391
			5	99.8028	99.8149		99.7013	99.5312	95.4966	93.5585		5	99.9938	99.9795	99.9931
			10	99.9244	99.9851		99.8888	99.9431	99.8686	99.4329		10	99.9719	99.9818	99.9442
			50	99.9502	99.991		99.9025	99.9484	99.8832	99.3835
			ATV009
			（uM）	B.1			beta			delta
		% Inhibition	0.01	0	0		0	0		0	0
			0.1	0	0		0	0		0	0
			0.25	0	0		0	0		0	0
			0.5	0	0		0	0		57.788	47.7229
			1	0	0		0	0		93.9665	93.0132
			2	99.8086	99.9224		96.9729	97.0202		95.8409	93.5943
			5	99.8086	99.9224		99.7448	99.5977		91.7867	86.9079
			10	99.9054	99.9809		99.8708	99.9341		99.672	98.6486
			50	99.9487	99.9896		99.9069	99.9498		99.9286	99.5907
			ATV010
			（uM）	B.1			beta			delta
		% Inhibition	0.01	0	0		0	0		0	0
			0.1	0	0		0	0		0	0
			0.25	0	0		0	0		0	0
			0.5	36.3256	6.14874		0	0		60.7616	67.0711
			1	76.7798	85.034		52.8236	46.3179		89.3849	89.5329
			2	98.023	99.3358		99.3148	99.1326		92.6092	92.3052
			5	99.7972	99.8415		99.7358	99.6036		92.8492	89.5344
			10	99.91	99.9834		99.8793	99.9446		99.688	98.4873
			50	99.9442	99.994		99.9184	99.9587		99.95	99.7301
			ATV011
			（uM）	B.1			beta			delta
		% Inhibition	0.01	0	0		0	0		0	0
			0.1	0	0		0	0		0	0
			0.25	0	0		0	0		18.8	20.35
			0.5	0	0		0	0		74.15	62.851
			1	0	0		0	0		83.4667	82.2323
			2	3.84148	72.4491		29.7156	22.548		94.3851	91.97
			5	99.4956	99.7181		99.6444	99.5042		94.5799	91.6601
			10	99.9003	99.9819		99.8788	99.9468		99.887	99.4778
			50	99.9269	99.9874		99.9033	99.9524		99.9549	99.7579
			ATV013
			（uM）	B.1			beta			delta
		% Inhibition	0.01	0	0		0	0		0	0
			0.1	0	0		0	0		0	0
			0.25	0	0		0	0		0	0
			0.5	0	0		0	0		0.184254	0
			1	0	0		0	0		50.4227	60.4565
			2	0	55.8057		23.7383	12.3832		93.3666	90.993
			5	99.4514	99.7536		99.6532	99.5222		96.1101	93.9334
			10	99.9573	99.9918		99.8733	99.9634		99.7384	98.4346
			50	99.9595	99.9922		99.8939	99.9455		99.976	99.9058
			ATV017
			（uM）	B.1			beta			delta
		% Inhibition	0.01	0	0		0	0		0	0
			0.1	0	0		0	0		0	0
			0.25	0	0		0	0		0	0
			0.5	0	0		0	0		82.7627	80.6558
			1	0	0		0	0		90.3256	88.2825
			2	0	64.2304		6.05589	0		94.3568	91.1914
			5	99.6076	99.7611		99.6603	99.5481		93.8595	90.8502
			10	99.9464	99.9908		99.8914	99.9499		99.9584	99.8554
			50	99.9224	99.9887		99.9247	99.982		99.9225	99.5879

## Sheet: FIG.3
Fig. 3A					Fig. 3A						Fig. 3C
IV Dose	5	mg/kg			IV Dose	5	mg/kg
Time	Mean	SD			Time	Mean	SD				IV Dose	5	mg/kg
(h)	(ng/mL)	(ng/mL)			(h)	(ng/mL)	(ng/mL)				Time	1101	1102	1103
0.083	1887.8	1003.1			0.083	2384.6	282.4				(h)	(ng/mL)	(ng/mL)	(ng/mL)
0.16	1436.6	353.2			0.16	1854	193.1				0.08	2980	4390	3820
0.25	1126.4	174.2			0.25	1764.1	165.9				0.25	2410	2700	2530
0.5	707.1	129.5			0.5	1456.8	207.3				0.5	1870	1930	2220
2	191.8	100.3			2	501.1	136.3				1	1510	1930	1710
4	29.2	9.9			4	82.9	17.6				2	845	1090	1120
8	9.4	2.2			8	13.1	3.5				4	322	356	477
24	4.2	0.7			24	5.2	2.9				8	45.4	53.9	69.3
48	4	0.8			48	2.7	0.8				24	2.74	0	0
											48	0	0	0
Oral Dose	25				Oral Dose	25	mg/kg
Time	Mean	SD			Time	Mean	SD
(h)	(ng/mL)	(ng/mL)			(h)	(ng/mL)	(ng/mL)				Oral Dose	10	mg/kg
0.25	2351.1	449.1			0.25	833.1	99.2				Time	1101	1102	1103
0.5	2388.5	697.7			0.5	1000	114.7				(h)	(ng/mL)	(ng/mL)	(ng/mL)
1	2214.5	689.8			1	1000.2	195.1				0.08	0	268	346
2	1596	299.4			2	735.8	276.5				0.25	76	1610	1280
4	330.4	154.2			4	298.9	285				0.5	199	1400	1130
8	50.4	23.3			8	38.9	33.8				1	269	750	640
24	10.5	5.1			24	6.9	2.4				2	256	440	471
48	7.6	5.1			48	3	2.1				4	354	229	221
											8	189	77	65.9
											24	6.75	18	4.23
											48	0	0	0
Fig.3D
					GS-441525
							plasma			brain			lung			liver			kidney
				Cmax nmol/L or nmol/kg	ATV006	1h	52.96	28.75	34.35	1.176	0.717	1.164	49	29.492	44.72	56.04	36.188	53.92	220.56	166.84	182.64
						4h	8.039	6.732	7.666	0.506	0.208	0.227	10.048	8.088	8.604	21.084	14.292	18.936	49.24	31.336	40.16
						24h	0.0569	1.232	0.0465	0.0506	0	0	0.136	1.289	0.0964	0.243	2.843	0.303	0.54	7	0.459
					GS-441524	1h	6.386	3.996	6.514	0.045	0.094	0	6.048	4.152	6.604	14	5.336	6.992	42.2	25.492	37.804
						4h	3.19	3.679	4.46	0	0	0	4.468	3.046	3.148	0	14.344	9.744	28.184	26.156	22.136
						24h	0.0245	0.0115	0.029	0.0692	0.0569	0.0928	0.134	0.0467	0.0435	0.0983	0.111	0	0.0683	0.0848	0.152
Fig.3E						RMP
							lung			liver			kidney
				Cmax μM/kg	ATV006	1h	0.485	0.547	0.639	7.676	8.82	12.24	7.932	3.641	6.868
						4h	0.62	0.343	0.898	13.328	6.668	7.86	4.56	2.381	3.53
						24h	0.12	0.161	0.3	0.338	1.127	0.407	0.512	0.84	0.672
					GS-441524	1h	0	0	0	1.208	0.882	2.041	0.892	0.276	0.493
						4h	0	0	0	1.262	1.72	2.318	0.318	0.469	0.825
						24h	0	0	0	0.216	0.266	0.105	0	0	0
						RTP
Fig.3F							lung			liver			kidney
				Cmax nmol/kg	ATV006	1h	0.167	0.107	0.1	1.739	0.279	1.085	0.0784	0	0.0835
						4h	0.328	0.343	0.26	0.878	1.765	0.82	0.354	0.345	0.186
						24h	0.191	0.249	0	0.759	0.325	0.223	0.0664	0.068	0
					GS-441524	1h	0	0	0	0	0	0	0	0	0
						4h	0	0	0.0718	0.0451	0.15	0.0699	0	0	0
						24h	0	0	0.04488	0.0682	0.103	0	0	0	0

## Sheet: FIG.4
					Fig4.B
					vehicle	ATV006 500mg/kg	ATV006 250mg/kg
				nucleocapsid gRNA copies/ μL	12789.4	1.49286	23.611
					23081.7	2.60175	1.65666
					40034.4	0.825484	19.9498
					34316.5	1.14368	5.99626
					20237.4	13.0737	13.2178
					104876	8.63835	2.8538
					Fig4.C
					vehicle	ATV006 500mg/kg	ATV006 250mg/kg
				Relative nucleocapsid sgRNA abundance	497.993	1.3586	3.83265
					948.426	1	2.76241
					1423.55	2.75405	1.19123
					2111.82	3.23792	3.16585
					1926.36	1.91739	1.33391
					5465.15	1.68047	1.02666
					Fig.4E
					vehicle	ATV006 250mg/kg	EIDD-2801 500 mg/kg
				Log10 (FFU/g)	6.14176	3.92428	3.46835
					6.11461	2.62325	2.62325
					6.08565	3.57749	3.10037
					5.87852	3.82737	2.62325

## Sheet: FIG.5
					Fig.5B
						dpi	vehicle	26-1 250mg/kg	26-1 100mg/kg	EIDD 500mg/kg
					Percent survival	6	1
						7	1
						7	1
						7	1
						7	1
						11		1
						11		1
						11		1
						11		1
						11		1
						11			1
						11			1
						11			1
						11			1
						11			1
						11				1
						11				1
						11				1
						11				1
						11				1
					Fig.5C		vehicle											"26-1 250mg/kg"											"26-1 100mg/kg"								EIDD 500mg/kg
					% Initial weight	0d	100	100	100	100	100	100	100	100	100	100	100	100	100	100	100	100	100	100	100	100	100	100	100	100	100	100	100	100	100	100	100	100	100	100	100	100	100	100
						1d	101.456	103.308	106.116	107.324	103.621	105.719	105.263	105.618	103.237	102.13	103.219	100.763	97.6555	99.2701	94.9194	96.7774	100.961	98.3398	102.041	103.743	96.8156	96.4692	98.1818	99.8535	104.227	101.074	101.192	101.106	102.828	101.309	91.7181	97.681	95.6395	95.1256	96.3298	92	93.4579	87.2651
						2d	96.4058	104.58	103.241	105.654	107.799	104.102	104.152	105.263	100.874	101.922	103.004	97.9008	92.0096	92.7494	92.8188	95.0655	97.1185	97.2883	97.599	96.8449	101.117	97.2665	99.8565	97.998	102.887	105.747	101.572	103.595	105.543	105.293	97.1366	100.947	100.048	99.3107	98.542	97.7215	98.8058	98.643
						3d	95.4959	101.781	104.234	105.385	104.513	107.915	107.193	103.903	105.344	102.857	103.863	97.2805	86.4115	86.8127	86.7123	88.8721	93.7567	96.8456	92.617	100.16	104.525	103.36	101.148	101.709	104.794	108.163	102.439	102.102	103.394	101.423	100.573	102.556	103.295	101.034	99.1453	98.0759	94.2368	91.2317
						4d		96.4377	96.4454	92.3533	93.4262	88.9659						100.286		94.4526	84.4651	85.8006			88.2353				101.1	102.539			110.732	103.54	103.733		101.586	96.5452	101.841	96.5042	94.9723
						5d		93.028	87.6634	85.9451	88.5794	83.7088						101.718		99.5134	99.7557	80.5639			85.5942				103.062	103.955			111.924	106.914	107.466		101.938	97.7757	103.198	99.3107	91.3022
						6d		83.5115	79.2473	81.5832	83.3983							103.292		104.623	101.319	81.1682			90.6963				102.967	101.318			110.244	106.914	107.975		99.207	97.0185	102.984	100.739	97.0337
						7d												105.677		106.472	100.147	92.9003			96.0384				102.632	97.3633			106.883	104.757	105.713		103.26	100.521	104.409	100.689	101.961
						8d												107.634		106.521	99.8534	94.4612			97.3589				102.01	97.4121			105.854	105.199	104.299		103.216	101.278	102.256	100.148	101.106
						9d												108.063		107.251	100.44	95.72			99.94				100.622	96.4355			106.504	105.365	106.222		103.789	102.035	103.256	101.132	103.821
						Fig.5D
						vehicle	26-1 250mg/kg	26-1 100mg/kg	EIDD 500mg/kg
					nucleocapsid gRNA copies/ μL	1.16247e+06	38.8219	383.804	0.364111
						1009497	0.566759	917.253	16.2442
						713327	2.82077	7154.8	7409.15
						98134	23.2102
						89221.9	37.592
						18412.1	1.18271
						vehicle	26-1 250mg/kg	26-1 100mg/kg	EIDD 500mg/kg
					PFU/g	2212500	ND	ND	ND
						1537500	ND	ND	ND
						1637500	ND	ND	ND
						1525000	ND
						1087500	ND
						1237500	ND

## Sheet: FIG.6
Fig.6B
		vehicle					ATV006 10mg/kg					ATV006 30mg/kg					ATV006 80mg/kg					ATV006 150mg/kg					GS-441524 80mg/kg					GS-441524 150mg/kg
% Initial weight	0d	100	100	100	100	100	100	100	100	100	100	100	100	100	100	100	100	100	100	100	100	100	100	100	100	100	100	100	100	100	100	100	100	100	100	100
	1d	98.4375	104.975	101.523	97.2376	99.4416	96.0784	96.7539	101.529	101.648	100.759	102.538	104.147	99.7354	98.4143	100.606	98.0198	99.4949	101.272	98.5163	99.5238	98.25	98.7147	97.1922	101.765	97.8241	97.5945	103.533	102.043	99.3943	101.337	98.0253	101.915	94.7739	97.561	103.502
	2d	98.6979	104.975	100.254	97.9006	95.2284	97.0588	94.7644	103.824	101.923	99.2405	101.015	104.987	97.619	97.6982	97.3539	101.98	95.9596	100	98.635	104.762	98.35	100	98.2721	105.229	95.8333	97.3654	103.419	101.249	99.1189	100.107	96.4557	99.4681	99.4975	100	102.987
	3d	97.3958	104.229	100	103.315	94.6701	96.5686	95.0262	104.706	98.9011	98.7342	101.777	105.249	100	99.7442	101.433	103.96	97.3232	99.6438	102.077	105.357	97.75	97.4293	97.1922	107.516	97.4537	97.5945	103.134	104.143	102.974	101.818	95.443	99.734	100.251	100.542	101.442
Fig.6C
	vehicle	ATV006 10mg/kg	ATV006 30mg/kg	ATV006 80mg/kg	ATV006 150mg/kg	GS-441524 80mg/kg	GS-441524 150mg/kg
nucleocapsid gRNA copies/ μL	2.0833e+06	146414	13248.7	1775.52	3137.57	3072139	3129847
	9.67352e+06	275440	53687.7	4114.3	1055.82	3630875	270812
	240460	232362	90173.6	2639.93	1750.74	3484205	4369083
	111058	312910	4602.2	10494.5	2116.43	3410466	2646326
	1.08041e+07	80285.6	1089.53	13845.3	8855.34	4171196	9650757
Fig.6D
	ATV006 30mg/kg	ATV006 80mg/kg	ATV006 150mg/kg	GS-441524 80mg/kg	GS-441524 150mg/kg
Log10 (FFU/g)	285	285	285	488571	342857
	285	285	285	702857	368571
	11142.9	285	285	351429	531429
	1428.57	285	285	720000	360000
	1428.57	285	285	531429	420000

## Sheet: Fig.S2
				Fig S1A
				DMSO	69-0	ATV001	ATV002	ATV003	ATV004	ATV006	ATV007	ATV008	ATV009	ATV010	ATV011	ATV012	ATV013	ATV015	ATV016	ATV017	ATV019	ATV020	ATV021	ATV022	ATV023	ATV024
			% Inhibition	-0.158119	99.7963	64.4074	59.33	95.5889	99.9896	99.7657	91.6376	98.4078	98.7269	98.8543	99.0613	97.0218	95.3488	91.2791	84.8837	96.5116	98.5932	96.5766	0	0	98.8326	99.4443
				1.02604	99.8035	69.8807	61.656	95.5582	99.9868	99.8648	90.6805	97.9191	98.8504	99.2081	98.8131	96.5697	98.2138	98.7415	98.1447	98.0343	98.5687	93.1432	0	0	98.5889	98.9671
				-0.867924	99.7814	65.9538	61.9259	95.6408	99.9943	99.7658	92.4043	98.1119	98.7542	98.9158	98.8584	97.6584	99.9052	99.8262	99.6254	99.927	98.5191	92.3132	0	0	98.5526	98.899
				Fig S1B
				GS-441524
			% Inhibition	0.01	0	0	0
				0.1	0	0	0
				1	54.25	56.14	47.25
				2	62.8353	79.3103	90.166
				5	97.25	94.25	94.25
				10	97.1667	95.1667	95.5
				50	99.8	99	99.6
				ATV006
			% Inhibition	0.01	0	0	0
				0.1	0	14.3423	27
				1	67.25	66.25	61.22
				2	80.8429	96.5517	88.5057
				5	95.255	95.632	96.256
				10	96.3333	96.1667	97.25
				50	99.7	99.6	99.6
				ATV003
			% Inhibition	0.01	0	0	0
				0.1	0	0	0
				1	66.25	61.2	51.3
				2	77.2669	93.6143	85.4406
				5	97.25	97.36	97.122
				10	97.5833	98	97.0833
				50	99.8	99	99.6
				ATV004
			% Inhibition	0.01	0	0	0
				0.1	0	0	0
				1	71.25	69.23	66.25
				2	91.8263	89.3997	78.4163
				5	97.256	98.3365	97.2365
				10	98.1667	97.5	96.9167
				50	99.8	99	99.6
				ATV007
			% Inhibition	0.01	0	0	0
				0.1	0	0	0
				0.5	12.8989	0	0
				1	1.97753	26.1124	7.91011
				2	75.4607	28.809	47.2809
				5	98.6517	98.382	96.8989
				10	91.6376	90.6805	92.4043
				50	99.8	99	99.6
				ATV008
			% Inhibition	0.01	0	0	0
				0.1	0	0	0
				0.5	7.91011	52.4045	49.3034
				1	37.9775	50.7865	59.8202
				2	85.7079	91.2569	96.3595
				5	98.9214	98.7865	97.8427
				10	98.4078	97.9191	98.1119
				50	99.8	99	99.6
				ATV009
			% Inhibition	0.01	0	0	0
				0.1	0.92652	1.1205	0
				0.25	96.0138	68.4857	39.7607
				0.5	95.6522	97.8261	97.8261
				1	96.7391	95.6522	95.6522
				2	97.5662	97.2669	97.6859
				5	97.8261	97.8261	97.8261
				10	97.5833	96.1589	98.6521
				50	99.8	99.3658	99.854
				ATV010
			% Inhibition	0.01	0	0	0
				0.1	2.256	1.25698	0
				0.25	28.493	10.3827	0
				0.5	92.8261	98.913	98.913
				1	97.8261	97.8261	97.8261
				2	97.9459	97.973	95.9459
				5	97.8261	97.8261	97.8261
				10	97.5833	97.256	96.2548
				50	99.8	99.256	98.65
				ATV011
			% Inhibition	0.01	0	0	0
				0.1	0	0	0
				0.25	3.07732	8.78324	20.2802
				0.5	97.8261	97.8261	97.8261
				1	97.8261	97.8261	97.8261
				2	97.2669	95.3652	96.258
				5	97.8261	97.8261	97.8261
				10	97.854	96.556	98.55
				50	97.2545	96.2569	98.256
				ATV012
			% Inhibition	0.01	0	0	0
				0.1	0	0	0
				0.5	0	0	0
				1	4.25622	2.365	1.2562
				2	22.8764	58.6067	50.2472
				5	98.5169	92.0449	86.5169
				10	97.0218	96.5697	97.6584
				50	99.8	99	99.6
				ATV013
			% Inhibition	0.01	0	0	0
				0.1	0	0	0
				0.25	11.2469	3.18683	51.2059
				0.5	32.355	67.9222	29.4385
				1	93.5813	91.7441	93.6633
				2	95.3488	94.7674	94.7674
				5	97.9059	98.8896	96.7615
				10	97.5833	95.268	98.6354
				50	95.6	98.655	97.5418
				ATV015
			% Inhibition	0.01	0	0	0
				0.1	0	0	0
				0.25	0	5.025	0
				0.5	27.7092	8.98199	-11.2344
				1	93.7514	90.2792	87.6698
				2	91.2791	94.186	90.6977
				5	91.2791	94.186	90.6977
				10	94.345	93.6522	96.256
				50	95.256	94.256	96.7418
				ATV016
			% Inhibition	0.01	0	0	0
				0.1	0	0	0
				0.25	0	0	0
				0.5	7.95835	0	7.63421
				1	82.3467	69.7096	66.8522
				2	84.8837	81.3953	81.9767
				5	97.9059	98.556	96.25
				10	97.5833	95.265	94.699
				50	99.8	99.3665	94.256
				ATV017
			% Inhibition	0.01	0	0	0
				0.1	0	0	0
				0.25	0	3.19496	0
				0.5	86.3671	80.5435	51.8466
				1	91.3112	93.0912	87.7536
				2	96.5116	95.3488	95.9302
				5	97.9059	98.556	96.25
				10	97.5833	95.265	94.699
				50	99.8	99.3665	94.256
				ATV019
			% Inhibition	0.01	0	0	0
				0.1	-52.8212	8.44125	19.153
				1	59.25	56.2	54.2
				2	74.4572	62.1967	70.3704
				5	96.3555	97.256	97.235
				10	97.25	96.8333	97.4167
				50	99.8	99	99.8
				ATV020
			% Inhibition	0.01	0	0	0
				0.1	-7.2156	7.3652	-1.3256
				1	13.25	22.45	23.02
				2	66.7944	58.2375	40.3576
				5	77.265	69.256	66.256
				10	76.5833	81.1667	73
				50	99.6447	99.6545	99.4673
				ATV023
			% Inhibition	0.01	0	0	0
				0.1	0	0	0
				0.25	0	0	0
				0.5	12.4545	12.2546	9.85485
				1	59.5331	62.2569	57.2562
				2	80.3191	78.5688	82.3658
				5	93.617	92.6589	93.565
				10	97.5833	98.2565	97.2565
				50	99.8	99.256	99.3526
				ATV024
			% Inhibition	0.01	0	0	0
				0.1	0	0	0
				0.25	0	0	0
				0.5	13.2565	17.3652	16.5685
				1	65.7588	62.6564	65.2565
				2	85.7588	84.6652	82.6655
				5	90.4255	91.5688	92.6658
				10	97.5833	97.2588	98.2568
				50	99.8	98.652	99.5897

## Sheet: Fig.S3
				GS-441524
			% Inhibition	0.1	0	0
				0.5	0	0
				1	0	0
				2	72.7161	71.478
				5	85.8873	85.4877
				10	90.7298	86.8803
				μM
				ATV006
			% Inhibition	0.1	0	0
				0.5	0	0
				1	0	3.72169
				2	87.7486	87.0049
				5	93.3418	91.6411
				10	93.1836	90.9393
				μM
				ATV009
			% Inhibition	0.1	0	0
				0.5	0	0
				1	63.5411	55.195
				2	75.7125	75.409
				5	90.8932	88.59
				10	93.1836	90.9393
				μM
				ATV010
			% Inhibition	0.1	0	0
				0.5	0	0
				1	56.2844	40.6638
				2	64.9206	66.3561
				5	91.4805	90.3433
				10	93.3418	91.6411
				μM
				ATV011
			% Inhibition	0.1	0	0
				0.5	0	0
				1	77.4091	78.517
				2	78.0186	79.6525
				5	93.5458	91.2053
				10	93.1836	90.9393
				μM
				ATV013
			% Inhibition	0.1	0	0
				0.5	0	0
				1	61.9951	54.9033
				2	83.7962	83.4601
				5	93.5841	91.8254
				10	93.5458	91.2053
				μM
				ATV017
			% Inhibition	0.1	0	0
				0.5	0	0
				1	62.1614	65.5016
				2	89.1788	89.9686
				5	92.3483	91.0527
				10	93.5841	91.8254
				μM

## Sheet: Fig.S4
			ATV006
			200	100	75	50	10	5	2	1	0.1	0.01	μM
		cell viability （% of control）	35.664	50.7027	60.8815	93.4165	124.057	130.333	94.6163	103.338	114.92	93.4165
			47.0944	56.7073	65.7193	89.4165	118.52	131.994	92.5859	92.7243	109.106	118.52
			42.1024	50.0144	58.2133	89.4165	118.981	107.906	102	89.4018	122.304	111.314
			RDV
			50	20	10	5	2	1	0.1	μM
		cell viability （% of control）	80.3835	90.3424	93.1472	91.6526	97.4544	99.5206	100.353
			84.2922	95.3423	90.0169	95.3187	95.2342	102.566	102.354
			85.9278	99.3423	88.1839	100	99.3423	112.154	103.353
			GS-441524
			50	20	10	5	2	1	0.1	μM
		cell viability （% of control）	93.3231	98.3543	98.5418	121.028	117.342	107.061	111.342
			94.7045	95.3243	94.9348	116.731	112.354	111.051	105.342
			94.3208	95.3532	94.7813	110.591	107.242	113.737	105.342
			ATV0009
			50	10	5	2	1	0.1	0.01	μM
		cell viability （% of control）	90.5983	124.625	120.412	114.09	116.074	123.319	109.752
			85.7996	120.839	124.38	114.182	120.089	106.337	112.521
			95.8178	120.84	128.395	114.044	107.814	117.182	116.766
			ATV010
			50	10	5	2	1	0.1	0.01	μM
		cell viability （% of control）	27.7423	134.532	121.335	114.828	100.385	122.073	116.028
			30.8341	131.302	134.579	131.533	123.55	132.087	113.582
			20.9589	134.625	131.395	121.842	122.396	122.858	119.443
			ATV011
			50	10	5	2	1	0.1	0.01	μM
		cell viability （% of control）	76.4283	141.085	138.178	120.919	117.043	121.196	118.751
			65.5331	129.595	143.9	113.536	115.382	124.104	91.986
			77.184	122.535	139.562	114.367	124.473	115.797	93.878
			ATV013
			50	20	10	5	2	1	μM
		cell viability （% of control）	73.9991	76.9332	79.4361	79.1116	62.1939	66.6435
			102.436	94.4535	86.4349	101.73	100.479	71.881
			88.29	115.728	92.6458	106.643	98.8104	81.6609
			ATV017
			50	20	10	5	2	1	μM
		cell viability （% of control）	71.9737	80.7802	94.2217	90.8382	88.0108	88.7524
			85.3225	92.136	115.404	109.656	98.9031	100.803
			97.3272	131.024	120.363	135.798	128.104	120.919

## Sheet: Fig.S5
	blood	brain	kindbey	liver	lung
uM/L in blood or uM/kg in tissue	3.66748	0.421369	16.3847	55.1298	15.754
	7.6964	1.09202	19.24	16.4198	12.493
	6.0732	0.975788	34.1692	22.9483	9.85781
	3.19604	0.784257	24.2445	25.3919	20.6989
	22.5834	0.433366	27.9287	23.916	13.0846
